# Supplementary material for: Osodendron gen. nov. (Leguminosae, Caesalpinioideae), a new genus of mimosoid legumes of tropical Africa
Source: PhytoKeys. 2022 Aug 22;205:453–70. doi: 10.3897/phytokeys.205.82821 (PMC9848988; doi:10.3897/phytokeys.205.82821)
Supplement: XML Treatment for Osodendron [file phytokeys.205.82821-treatment1.xml]

<!DOCTYPE tp:taxon-treatment
  PUBLIC "-//TaxonX//DTD Taxonomic Treatment Publishing DTD v0 20100105//EN" "tax-treatment-NSO.dtd">
<tp:taxon-treatment xmlns:tp="http://www.plazi.org/taxpub"><tp:treatment-meta><kwd-group><label>Taxon classification</label><kwd>
                <named-content content-type="kingdom">Plantae</named-content>
              </kwd><kwd>
                <named-content content-type="order">Fabales</named-content>
              </kwd><kwd>
                <named-content content-type="family">Fabaceae</named-content>
              </kwd></kwd-group><mixed-citation publication-type="journal"><person-group><name><surname>Koenen</surname><given-names>Erik J. M.</given-names></name></person-group><article-title><italic><tp:taxon-name><tp:taxon-name-part taxon-name-part-type="genus" reg="Osodendron">Osodendron</tp:taxon-name-part></tp:taxon-name></italic> gen. nov. (<tp:taxon-name><tp:taxon-name-part taxon-name-part-type="family">Leguminosae</tp:taxon-name-part></tp:taxon-name>, <tp:taxon-name><tp:taxon-name-part taxon-name-part-type="subfamily">Caesalpinioideae</tp:taxon-name-part></tp:taxon-name>), a new genus of mimosoid legumes of tropical Africa</article-title><source>PhytoKeys</source><day>22</day><month>08</month><year>2022</year><volume>205</volume><fpage>453</fpage><lpage>470</lpage><pub-id pub-id-type="doi">10.3897/phytokeys.205.82821</pub-id></mixed-citation></tp:treatment-meta><tp:nomenclature><tp:taxon-name>
              <object-id xmlns:xlink="http://www.w3.org/1999/xlink" content-type="arpha" xlink:type="simple">5D4D1D37-6635-5BCD-A201-EDF8BB6ABED6</object-id>
              <tp:taxon-name-part taxon-name-part-type="genus" reg="Osodendron">Osodendron</tp:taxon-name-part>
              <object-id xmlns:xlink="http://www.w3.org/1999/xlink" content-type="ipni" xlink:type="simple">urn:lsid:ipni.org:names:77303836-1</object-id>
            </tp:taxon-name><tp:taxon-authority>E.J.M. Koenen</tp:taxon-authority><tp:taxon-status xmlns:xlink="http://www.w3.org/1999/xlink" xlink:type="simple">gen. nov.</tp:taxon-status></tp:nomenclature><tp:treatment-sec sec-type="material" id="SECID0EJ3AE"><title>Type.</title><p><italic><tp:taxon-name><tp:taxon-name-part taxon-name-part-type="genus" reg="Osodendron">Osodendron</tp:taxon-name-part><tp:taxon-name-part taxon-name-part-type="species" reg="altissimum">altissimum</tp:taxon-name-part></tp:taxon-name></italic> (Hook. f.) E.J.M. Koenen.</p></tp:treatment-sec><tp:treatment-sec sec-type="diagnosis" id="SECID0E13AE"><title>Diagnosis.</title><p><italic><tp:taxon-name><tp:taxon-name-part taxon-name-part-type="genus" reg="Osodendron">Osodendron</tp:taxon-name-part></tp:taxon-name></italic> differs from <italic><tp:taxon-name><tp:taxon-name-part taxon-name-part-type="genus" reg="Robrichia">Robrichia</tp:taxon-name-part></tp:taxon-name></italic> by pods being either straight to twisted or coiled, but not contorted and ear-shaped.</p></tp:treatment-sec><tp:treatment-sec sec-type="description" id="SECID0EO4AE"><title>Description.</title><p><bold><italic>Trees</italic></bold>, or rarely <bold><italic>shrubs</italic></bold>, unarmed or sometimes with spine-like projections on twigs or spine-like outgrowths on adventitious roots, resting buds perulate with scales distinctly different from stipules. <bold><italic>Indumentum</italic></bold> of usually dense ferruginous pubescence on twigs, petioles, rachis and pinna rachises, stipules, bud scales and peduncles. <bold><italic>Leaves</italic></bold> with (3–)5–30(–34) pairs of pinnae, opposite or sometimes (the lowermost pairs) sub-opposite, with a single petiolar nectary usually present, as well as nectaries between at least some of the pinna pairs on abaxial surface of the rachis and often also between the upper 1–many leaflet pairs on the pinna-rachises, the lowermost pair of pinnae usually distinctly shorter than others, pinnae with (7–)13–40(–48) leaflet pairs, one of the two leaflets of the lowermost pair usually reduced to a small paraphyllidium or lacking. <bold><italic>Inflorescences</italic></bold> sub-globose capitula, dimorphic, borne on peduncles arising from axillary fascicles, sometimes arranged in short compound pseudoracemes with the leaves suppressed (not fully developing) and caducous as apparent from the presence of leaf scars in the pseudoracemes, these pseudoracemes developing below the foliage. <bold><italic>Flowers</italic></bold> sessile or shortly stipitate, 4- or 5-merous, with fused calyx and corolla, androecium consisting of 10–25 stamens that are fused in the lower part to form a staminal tube, pollen compound in 32-celled polyads, central flowers more robust with a broader nectariferous base and longer staminal tube exserted beyond corolla tube. <bold><italic>Fruits</italic></bold> septate, indehiscent or tardily breaking up into articles, either lomentiform, twisted and strongly curved to coiled or weakly to not articulate and slightly curved to straight, seeds with a hard testa and open or closed pleurogram.</p></tp:treatment-sec><tp:treatment-sec sec-type="distribution" id="SECID0EL5AE"><title>Distribution and habitat.</title><p>Three species in tropical Africa, from Senegal in the west to the Democratic Republic of Congo in the east and Zambia and Angola in the south. Typically occurring in rainforest and extending into the savannah zone in gallery forest.</p></tp:treatment-sec><tp:treatment-sec sec-type="etymology" id="SECID0EQ5AE"><title>Etymology.</title><p>The genus is named after “<italic><tp:taxon-name><tp:taxon-name-part taxon-name-part-type="genus" reg="Oso">Oso</tp:taxon-name-part></tp:taxon-name></italic>”, a food that is prepared in West Africa (Ghana and Nigeria) by fermenting the seeds of the type species <italic><tp:taxon-name><tp:taxon-name-part taxon-name-part-type="genus" reg="Osodendron">O.</tp:taxon-name-part><tp:taxon-name-part taxon-name-part-type="species" reg="altissimum">altissimum</tp:taxon-name-part></tp:taxon-name></italic> and grinding them into a protein-rich paste that is subsequently cooked and eaten as either a main food, a delicacy or as a condiment to flavour soups and stews (<xref ref-type="bibr" rid="B18">Popoola et al. 2004</xref>; <xref ref-type="bibr" rid="B9">Jolaoso et al. 2014</xref>).</p></tp:treatment-sec><tp:treatment-sec sec-type="notes" id="SECID0EQ6AE"><title>Notes.</title><p><italic><tp:taxon-name><tp:taxon-name-part taxon-name-part-type="genus" reg="Osodendron">Osodendron</tp:taxon-name-part></tp:taxon-name></italic> is closely related to the Central and South American <italic><tp:taxon-name><tp:taxon-name-part taxon-name-part-type="genus" reg="Robrichia">Robrichia</tp:taxon-name-part></tp:taxon-name></italic>, which was originally described as a section of <italic><tp:taxon-name><tp:taxon-name-part taxon-name-part-type="genus" reg="Enterolobium">Enterolobium</tp:taxon-name-part></tp:taxon-name></italic> by <xref ref-type="bibr" rid="B2">Barneby and Grimes (1996)</xref> and later segregated as a new genus by <xref ref-type="bibr" rid="B23">Souza et al. (2022)</xref>. In the phylogeny of <xref ref-type="bibr" rid="B19">Ringelberg et al. (2022)</xref>, the sampled species of both genera form sister-lineages. In habit, leaves and flowers, the two genera are very similar; however, the numbers of pinnae per leaf and leaflets per pinna and leaflet dimensions show greater variation in <italic><tp:taxon-name><tp:taxon-name-part taxon-name-part-type="genus" reg="Osodendron">Osodendron</tp:taxon-name-part></tp:taxon-name></italic> with especially relatively large leaflets in the type species compared to <italic><tp:taxon-name><tp:taxon-name-part taxon-name-part-type="genus" reg="Robrichia">Robrichia</tp:taxon-name-part></tp:taxon-name></italic>. The clearest difference between the two genera is to be found in the fruits, where those of <italic><tp:taxon-name><tp:taxon-name-part taxon-name-part-type="genus" reg="Robrichia">Robrichia</tp:taxon-name-part></tp:taxon-name></italic> are contorted (or “ear-shaped”) and indehiscent, while those of <italic><tp:taxon-name><tp:taxon-name-part taxon-name-part-type="genus" reg="Osodondron">Osodondron</tp:taxon-name-part></tp:taxon-name></italic> are either straight to falcate and indehiscent or twisted to spirally-coiled and lomentiform, only tardily breaking up into articles.</p><p>Species of <italic><tp:taxon-name><tp:taxon-name-part taxon-name-part-type="genus" reg="Osodendron">Osodendron</tp:taxon-name-part></tp:taxon-name></italic> can be easily distinguished from African <italic><tp:taxon-name><tp:taxon-name-part taxon-name-part-type="genus" reg="Albizia">Albizia</tp:taxon-name-part></tp:taxon-name></italic> species by the sub-opposite lower few pinna-pairs of which the lowermost is usually distinctly shorter (half or two thirds the length of the next few pairs of pinnae), as well as the strong reduction or lack of one of the two leaflets of the lowermost leaflet pair on each pinna (in <italic><tp:taxon-name><tp:taxon-name-part taxon-name-part-type="genus" reg="Albizia">Albizia</tp:taxon-name-part></tp:taxon-name></italic>, the lowermost pair of pinnae is only slightly shorter at most and the lowermost leaflet pair is not reduced or lacking one leaflet). The fruits are also notably different, with the inertly dehiscent pods of continental African <italic><tp:taxon-name><tp:taxon-name-part taxon-name-part-type="genus" reg="Albizia">Albizia</tp:taxon-name-part></tp:taxon-name></italic> spp. never woody nor articulate and always flat and papery (although in several Asian, Australian and Madagascan <italic><tp:taxon-name><tp:taxon-name-part taxon-name-part-type="genus" reg="Albizia">Albizia</tp:taxon-name-part></tp:taxon-name></italic> spp., indehiscent woody or tardily dehiscent articulate pods occur, for example, Fig. <xref ref-type="fig" rid="F1">1B</xref>; Table <xref ref-type="table" rid="T1">1</xref>).</p></tp:treatment-sec><tp:treatment-sec><!--Section generated to contain objects referenced in tp:taxon-treatment.--><fig id="F1" position="float" orientation="portrait"><object-id xmlns:xlink="http://www.w3.org/1999/xlink" content-type="doi" xlink:type="simple">10.3897/phytokeys.205.82821.figure1</object-id><object-id xmlns:xlink="http://www.w3.org/1999/xlink" content-type="arpha" xlink:type="simple">D8C6895D-9D6C-5F72-BBFB-9049610FDC27</object-id><label>Figure 1.</label><caption><p>Confusing pods of <italic><tp:taxon-name><tp:taxon-name-part taxon-name-part-type="genus" reg="Cathormion">Cathormion</tp:taxon-name-part></tp:taxon-name></italic> s.l. <bold>A</bold> pods of <italic><tp:taxon-name><tp:taxon-name-part taxon-name-part-type="genus" reg="Osodendron">Osodendron</tp:taxon-name-part><tp:taxon-name-part taxon-name-part-type="species" reg="altissimum">altissimum</tp:taxon-name-part></tp:taxon-name></italic> that are very similar to <bold>B</bold> pods of the Australian species <italic><tp:taxon-name><tp:taxon-name-part taxon-name-part-type="genus" reg="Albizia">Albizia</tp:taxon-name-part><tp:taxon-name-part taxon-name-part-type="species" reg="moniliformis">moniliformis</tp:taxon-name-part></tp:taxon-name></italic> (DC.) F. Muell. (syn. <tp:taxon-name><tp:taxon-name-part taxon-name-part-type="genus" reg="Cathormion">Cathormion</tp:taxon-name-part><tp:taxon-name-part taxon-name-part-type="species" reg="umbellatum">umbellatum</tp:taxon-name-part><tp:taxon-name-part taxon-name-part-type="infraspecific-rank">subsp.</tp:taxon-name-part><tp:taxon-name-part taxon-name-part-type="subspecies" reg="moniliforme">moniliforme</tp:taxon-name-part></tp:taxon-name> (DC.) Brummit) <bold>C</bold> pods of <italic><tp:taxon-name><tp:taxon-name-part taxon-name-part-type="genus" reg="Osodendron">Osodendron</tp:taxon-name-part><tp:taxon-name-part taxon-name-part-type="species" reg="dinklagei">dinklagei</tp:taxon-name-part></tp:taxon-name></italic> and <bold>D</bold> pods of <italic><tp:taxon-name><tp:taxon-name-part taxon-name-part-type="genus" reg="Osodendron">Osodendron</tp:taxon-name-part><tp:taxon-name-part taxon-name-part-type="species" reg="leptophyllum">leptophyllum</tp:taxon-name-part></tp:taxon-name></italic> that were likened to those of <bold>E</bold><italic><tp:taxon-name><tp:taxon-name-part taxon-name-part-type="genus" reg="Samanea">Samanea</tp:taxon-name-part></tp:taxon-name></italic> (<italic><tp:taxon-name><tp:taxon-name-part taxon-name-part-type="genus" reg="Samanea">S.</tp:taxon-name-part><tp:taxon-name-part taxon-name-part-type="species" reg="saman">saman</tp:taxon-name-part></tp:taxon-name></italic> (Jacq.) Merr. is pictured here) and/or <italic><tp:taxon-name><tp:taxon-name-part taxon-name-part-type="genus" reg="Cathormion">Cathormion</tp:taxon-name-part></tp:taxon-name></italic><bold>F</bold> pods of <italic><tp:taxon-name><tp:taxon-name-part taxon-name-part-type="genus" reg="Hydrochorea">Hydrochorea</tp:taxon-name-part><tp:taxon-name-part taxon-name-part-type="species" reg="obliquifoliolata">obliquifoliolata</tp:taxon-name-part></tp:taxon-name></italic> (De Wild.) E.J.M. Koenen (syn. <italic><tp:taxon-name><tp:taxon-name-part taxon-name-part-type="genus" reg="Cathormion">Cathormion</tp:taxon-name-part><tp:taxon-name-part taxon-name-part-type="species" reg="obliquifoliolatum">obliquifoliolatum</tp:taxon-name-part></tp:taxon-name></italic>) that are superficially similar to those of <italic><tp:taxon-name><tp:taxon-name-part taxon-name-part-type="genus" reg="Osodendron">O.</tp:taxon-name-part><tp:taxon-name-part taxon-name-part-type="species" reg="leptophyllum">leptophyllum</tp:taxon-name-part></tp:taxon-name></italic> in particular; hence, this species having also been classified in a broadly circumscribed <italic><tp:taxon-name><tp:taxon-name-part taxon-name-part-type="genus" reg="Cathormion">Cathormion</tp:taxon-name-part></tp:taxon-name></italic> in the past, but note that the pods become disarticulated while still on the tree rather than tardily as in <italic><tp:taxon-name><tp:taxon-name-part taxon-name-part-type="genus" reg="Osodendron">Osodendron</tp:taxon-name-part></tp:taxon-name></italic> and <italic><tp:taxon-name><tp:taxon-name-part taxon-name-part-type="genus" reg="Albizia">Albizia</tp:taxon-name-part><tp:taxon-name-part taxon-name-part-type="species" reg="moniliformis">moniliformis</tp:taxon-name-part></tp:taxon-name></italic><bold>G</bold> and <bold>H</bold> pods of the closest relative of <italic><tp:taxon-name><tp:taxon-name-part taxon-name-part-type="genus" reg="Osodendron">Osodendron</tp:taxon-name-part></tp:taxon-name></italic>, the Neotropical genus <italic><tp:taxon-name><tp:taxon-name-part taxon-name-part-type="genus" reg="Robrichia">Robrichia</tp:taxon-name-part></tp:taxon-name></italic> (<italic><tp:taxon-name><tp:taxon-name-part taxon-name-part-type="genus" reg="Robrichia">R.</tp:taxon-name-part><tp:taxon-name-part taxon-name-part-type="species" reg="schomburgkii">schomburgkii</tp:taxon-name-part></tp:taxon-name></italic> is pictured here). Images: <bold>A</bold> Jos Stevens, voucher unknown <bold>B</bold> Russel Cumming, voucher unknown <bold>C</bold><italic>J. Alves Pereira 2664</italic> (MA) <bold>D</bold><italic>R. Gutzwiller 1865</italic> (P) <bold>E</bold><italic>J.F. Maxwell 91-300</italic> (L) <bold>F</bold><italic>B. Descoings 8278</italic> (MPU) <bold>G</bold> Cristoph Moning, voucher unknown <bold>H</bold> José Benito Quezada Bonilla, <italic>J.B. Quezada Bonilla 623</italic> (HULE, MO). <bold>A</bold> from <ext-link xmlns:xlink="http://www.w3.org/1999/xlink" xlink:type="simple" ext-link-type="uri" xlink:href="http://www.africanplants.senckenberg.de">www.africanplants.senckenberg.de</ext-link><bold>B–H</bold> from <ext-link xmlns:xlink="http://www.w3.org/1999/xlink" xlink:type="simple" ext-link-type="uri" xlink:href="http://www.gbif.org">www.gbif.org</ext-link><bold>B–G</bold> distributed under a Creative Commons BY-NC-SA 4.0 Licence <bold>H</bold> distributed under a Creative Commons BY-NC-SA 3.0 Licence.</p></caption><graphic xmlns:xlink="http://www.w3.org/1999/xlink" xlink:href="phytokeys-205-453_article-82821__-g001.jpg" position="float" orientation="portrait" xlink:type="simple" id="oo_733585.jpg"><uri content-type="original_file" xlink:type="simple">https://binary.pensoft.net/fig/733585</uri></graphic></fig><table-wrap id="T1" position="float" orientation="portrait"><label>Table 1.</label><caption><p>Fruit characters of <italic><tp:taxon-name><tp:taxon-name-part taxon-name-part-type="genus" reg="Osodendron">Osodendron</tp:taxon-name-part></tp:taxon-name></italic> and morphologically similar genera.</p></caption><table id="TID0EK5AG" rules="all"><tbody><tr><th rowspan="1" colspan="1"/><th rowspan="1" colspan="1">fruit shape</th><th rowspan="1" colspan="1">pod valve texture</th><th rowspan="1" colspan="1">septate between seeds</th><th rowspan="1" colspan="1">dehiscence</th></tr><tr><td rowspan="1" colspan="1"><italic><tp:taxon-name><tp:taxon-name-part taxon-name-part-type="genus" reg="Osodendron">Osodendron</tp:taxon-name-part></tp:taxon-name></italic> – Africa</td><td rowspan="1" colspan="1">straight, slightly curved, coiled and/or twisted</td><td rowspan="1" colspan="1">woody, papery to thinly ligneous or aerenchymous</td><td rowspan="1" colspan="1">yes</td><td rowspan="1" colspan="1">indehiscent or tardily breaking up into articles</td></tr><tr><td rowspan="1" colspan="1"><italic><tp:taxon-name><tp:taxon-name-part taxon-name-part-type="genus" reg="Robrichia">Robrichia</tp:taxon-name-part></tp:taxon-name></italic> – Neotropics</td><td rowspan="1" colspan="1">contorted/ “ear-shaped”</td><td rowspan="1" colspan="1">woody</td><td rowspan="1" colspan="1">yes</td><td rowspan="1" colspan="1">indehiscent</td></tr><tr><td rowspan="1" colspan="1"><italic><tp:taxon-name><tp:taxon-name-part taxon-name-part-type="genus" reg="Hydrochorea">Hydrochorea</tp:taxon-name-part></tp:taxon-name></italic> – African continent (sensu <xref ref-type="bibr" rid="B21">Soares et al. (2022)</xref>)</td><td rowspan="1" colspan="1">straight to falcate or slightly curved</td><td rowspan="1" colspan="1">papery</td><td rowspan="1" colspan="1">yes</td><td rowspan="1" colspan="1">loment, seeds dispersed in 1-seeded articles</td></tr><tr><td rowspan="1" colspan="1"><italic><tp:taxon-name><tp:taxon-name-part taxon-name-part-type="genus" reg="Hydrochorea">Hydrochorea</tp:taxon-name-part></tp:taxon-name></italic> – Neotropics (sensu <xref ref-type="bibr" rid="B21">Soares et al. (2022)</xref>)</td><td rowspan="1" colspan="1">straight to falcate or slightly curved</td><td rowspan="1" colspan="1">papery or ligneous to woody</td><td rowspan="1" colspan="1">yes</td><td rowspan="1" colspan="1">loment, cryptoloment, follicular or indehiscent</td></tr><tr><td rowspan="1" colspan="1"><italic><tp:taxon-name><tp:taxon-name-part taxon-name-part-type="genus" reg="Albizia">Albizia</tp:taxon-name-part></tp:taxon-name></italic> – African continent</td><td rowspan="1" colspan="1">straight</td><td rowspan="1" colspan="1">papery</td><td rowspan="1" colspan="1">no</td><td rowspan="1" colspan="1">dehiscent</td></tr><tr><td rowspan="1" colspan="1"><italic><tp:taxon-name><tp:taxon-name-part taxon-name-part-type="genus" reg="Albizia">Albizia</tp:taxon-name-part></tp:taxon-name></italic> – Madagascar</td><td rowspan="1" colspan="1">straight or twisted</td><td rowspan="1" colspan="1">papery, thinly ligneous or woody</td><td rowspan="1" colspan="1">variable</td><td rowspan="1" colspan="1">dehiscent or indehiscent</td></tr><tr><td rowspan="1" colspan="1"><italic><tp:taxon-name><tp:taxon-name-part taxon-name-part-type="genus" reg="Albizia">Albizia</tp:taxon-name-part></tp:taxon-name></italic> – Asia, Australia and Oceania (incl. <italic><tp:taxon-name><tp:taxon-name-part taxon-name-part-type="genus" reg="Cathormion">Cathormion</tp:taxon-name-part></tp:taxon-name></italic> s.s.)</td><td rowspan="1" colspan="1">straight, slightly curved or coiled/contorted</td><td rowspan="1" colspan="1">papery or woody</td><td rowspan="1" colspan="1">variable</td><td rowspan="1" colspan="1">dehiscent or tardily breaking up into articles</td></tr><tr><td rowspan="1" colspan="1"><tp:taxon-name><tp:taxon-name-part taxon-name-part-type="genus" reg="Albizia">Albizia</tp:taxon-name-part><tp:taxon-name-part taxon-name-part-type="infraspecific-rank">sect.</tp:taxon-name-part><tp:taxon-name-part taxon-name-part-type="section" reg="Arthrosamanea">Arthrosamanea</tp:taxon-name-part></tp:taxon-name> (= <italic><tp:taxon-name><tp:taxon-name-part taxon-name-part-type="genus" reg="Pseudalbizzia">Pseudalbizzia</tp:taxon-name-part></tp:taxon-name></italic>) – Neotropics</td><td rowspan="1" colspan="1">straight</td><td rowspan="1" colspan="1">papery, coriaceous or ligneous</td><td rowspan="1" colspan="1">variable</td><td rowspan="1" colspan="1">dehiscent, indehiscent, loment or cryptoloment</td></tr><tr><td rowspan="1" colspan="1"><italic><tp:taxon-name><tp:taxon-name-part taxon-name-part-type="genus" reg="Samanea">Samanea</tp:taxon-name-part></tp:taxon-name></italic> – Neotropics</td><td rowspan="1" colspan="1">straight to slightly curved</td><td rowspan="1" colspan="1">thick and ligneous and/or fleshy</td><td rowspan="1" colspan="1">yes</td><td rowspan="1" colspan="1">indehiscent</td></tr></tbody></table></table-wrap></tp:treatment-sec><ref-list><ref id="B18"><mixed-citation xmlns:xlink="http://www.w3.org/1999/xlink" xlink:type="simple"><person-group><name name-style="western"><surname>Popoola</surname><given-names>TOS</given-names></name><name name-style="western"><surname>Jolaoso</surname><given-names>AA</given-names></name><name name-style="western"><surname>Afolabi</surname><given-names>RO</given-names></name></person-group> (<year>2004</year>) <article-title>Microbiology of the production of <tp:taxon-name><tp:taxon-name-part taxon-name-part-type="genus">Oso</tp:taxon-name-part></tp:taxon-name>, a condiment made by fermenting seeds of <italic><tp:taxon-name><tp:taxon-name-part taxon-name-part-type="genus">Cathormion</tp:taxon-name-part><tp:taxon-name-part taxon-name-part-type="species">altissimum</tp:taxon-name-part></tp:taxon-name></italic>.</article-title><source>Tropical Science</source><volume>44</volume>(<issue>4</issue>): <fpage>187</fpage>–<lpage>189</lpage>. <ext-link xlink:type="simple" ext-link-type="doi" xlink:href="10.1002/ts.166">https://doi.org/10.1002/ts.166</ext-link></mixed-citation></ref><ref id="B9"><mixed-citation xmlns:xlink="http://www.w3.org/1999/xlink" xlink:type="simple"><person-group><name name-style="western"><surname>Jolaoso</surname><given-names>AA</given-names></name><name name-style="western"><surname>Ajayi</surname><given-names>JO</given-names></name><name name-style="western"><surname>Ogunmuyiwa</surname><given-names>SIO</given-names></name><name name-style="western"><surname>Albert</surname><given-names>OM</given-names></name></person-group> (<year>2014</year>) <article-title>Functional, proximate and mineral composition of a lesser known fermented legume (fermented seeds of <italic><tp:taxon-name><tp:taxon-name-part taxon-name-part-type="genus">Cathormion</tp:taxon-name-part><tp:taxon-name-part taxon-name-part-type="species">altissimum</tp:taxon-name-part></tp:taxon-name></italic>, <tp:taxon-name><tp:taxon-name-part taxon-name-part-type="genus">Oso</tp:taxon-name-part></tp:taxon-name>).</article-title><source>Journal of Emerging Trends in Engineering and Applied Sciences</source><volume>5</volume>(<issue>2</issue>): <fpage>129</fpage>–<lpage>134</lpage>.</mixed-citation></ref><ref id="B2"><mixed-citation xmlns:xlink="http://www.w3.org/1999/xlink" xlink:type="simple"><person-group><name name-style="western"><surname>Barneby</surname><given-names>RC</given-names></name><name name-style="western"><surname>Grimes</surname><given-names>J</given-names></name></person-group> (<year>1996</year>) Silk tree, guanacaste, monkey’s earring: A generic system of the synandrous <tp:taxon-name><tp:taxon-name-part taxon-name-part-type="family">Mimosaceae</tp:taxon-name-part></tp:taxon-name> of the Americas. Part I. <italic><tp:taxon-name><tp:taxon-name-part taxon-name-part-type="genus">Abarema</tp:taxon-name-part></tp:taxon-name></italic>, <italic><tp:taxon-name><tp:taxon-name-part taxon-name-part-type="genus">Albizia</tp:taxon-name-part></tp:taxon-name></italic>, and allies. Memoirs of the New York Botanical Garden 74(1).</mixed-citation></ref><ref id="B23"><mixed-citation xmlns:xlink="http://www.w3.org/1999/xlink" xlink:type="simple"><person-group><name name-style="western"><surname>Souza</surname><given-names>ER</given-names></name><name name-style="western"><surname>Monteiro Luz</surname><given-names>AR</given-names></name><name name-style="western"><surname>Rocha</surname><given-names>L</given-names></name><name name-style="western"><surname>Lewis</surname><given-names>GP</given-names></name></person-group> (<year>2022</year>) <article-title>Molecular and morphological analysis supports the separation of <italic><tp:taxon-name><tp:taxon-name-part taxon-name-part-type="genus">Robrichia</tp:taxon-name-part></tp:taxon-name></italic> as a genus distinct from <italic><tp:taxon-name><tp:taxon-name-part taxon-name-part-type="genus">Enterolobium</tp:taxon-name-part></tp:taxon-name></italic> (<tp:taxon-name><tp:taxon-name-part taxon-name-part-type="family">Leguminosae</tp:taxon-name-part></tp:taxon-name>: <tp:taxon-name><tp:taxon-name-part taxon-name-part-type="subfamily">Caesalpinioideae</tp:taxon-name-part></tp:taxon-name>: Mimosoid clade).</article-title><source>Systematic Botany</source><volume>47</volume>(<issue>1</issue>): <fpage>268</fpage>–<lpage>277</lpage>. <ext-link xlink:type="simple" ext-link-type="doi" xlink:href="10.1600/036364422X16442669847067">https://doi.org/10.1600/036364422X16442669847067</ext-link></mixed-citation></ref><ref id="B19"><mixed-citation xmlns:xlink="http://www.w3.org/1999/xlink" xlink:type="simple"><person-group><name name-style="western"><surname>Ringelberg</surname><given-names>JJ</given-names></name><name name-style="western"><surname>Koenen</surname><given-names>EJM</given-names></name><name name-style="western"><surname>Iganci</surname><given-names>JR</given-names></name><name name-style="western"><surname>de Queiroz</surname><given-names>LP</given-names></name><name name-style="western"><surname>Murphy</surname><given-names>DJ</given-names></name><name name-style="western"><surname>Gaudeul</surname><given-names>M</given-names></name><name name-style="western"><surname>Bruneau</surname><given-names>A</given-names></name><name name-style="western"><surname>Luckow</surname><given-names>M</given-names></name><name name-style="western"><surname>Lewis</surname><given-names>GP</given-names></name><name name-style="western"><surname>Hughes</surname><given-names>CE</given-names></name></person-group> (<year>2022</year>) <article-title>Phylogenomic analysis of 997 nuclear genes reveals the need for extensive generic re-delimitation in <tp:taxon-name><tp:taxon-name-part taxon-name-part-type="subfamily">Caesalpinioideae</tp:taxon-name-part></tp:taxon-name> (<tp:taxon-name><tp:taxon-name-part taxon-name-part-type="family">Leguminosae</tp:taxon-name-part></tp:taxon-name>).</article-title> In: <person-group><name name-style="western"><surname>Hughes</surname><given-names>CE</given-names></name><name name-style="western"><surname>de Queiroz</surname><given-names>LP</given-names></name><name name-style="western"><surname>Lewis</surname><given-names>GP</given-names></name></person-group> (<role>Eds</role>) <issue-title>Advances in Legume Systematics 14. Classification of Caesalpinioideae Part 1: New generic delimitations.</issue-title><source>PhytoKeys</source><volume>205</volume>: <fpage>3</fpage>–<lpage>58</lpage>. <ext-link xlink:type="simple" ext-link-type="doi" xlink:href="10.3897/phytokeys.205.85866">https://doi.org/10.3897/phytokeys.205.85866</ext-link></mixed-citation></ref><ref id="B21"><mixed-citation xmlns:xlink="http://www.w3.org/1999/xlink" xlink:type="simple"><person-group><name name-style="western"><surname>Soares</surname><given-names>MVB</given-names></name><name name-style="western"><surname>Koenen</surname><given-names>EJM</given-names></name><name name-style="western"><surname>Iganci</surname><given-names>JRV</given-names></name><name name-style="western"><surname>Morim</surname><given-names>MP</given-names></name></person-group> (<year>2022</year>) <article-title>A new generic circumscription of <italic><tp:taxon-name><tp:taxon-name-part taxon-name-part-type="genus">Hydrochorea</tp:taxon-name-part></tp:taxon-name></italic> (<tp:taxon-name><tp:taxon-name-part taxon-name-part-type="family">Leguminosae</tp:taxon-name-part></tp:taxon-name>, <tp:taxon-name><tp:taxon-name-part taxon-name-part-type="subfamily">Caesalpinioideae</tp:taxon-name-part></tp:taxon-name>, mimosoid clade) with an amphi-Atlantic distribution.</article-title> In: <person-group><name name-style="western"><surname>Hughes</surname><given-names>CE</given-names></name><name name-style="western"><surname>de Queiroz</surname><given-names>LP</given-names></name><name name-style="western"><surname>Lewis</surname><given-names>GP</given-names></name></person-group> (<role>Eds</role>) <issue-title>Advances in Legume Systematics 14. Classification of Caesalpinioideae Part 1: New generic delimitations.</issue-title><source>PhytoKeys</source><volume>205</volume>: <fpage>401</fpage>–<lpage>438</lpage>. <ext-link xlink:type="simple" ext-link-type="doi" xlink:href="10.3897/phytokeys.205.82775">https://doi.org/10.3897/phytokeys.205.82775</ext-link></mixed-citation></ref></ref-list></tp:taxon-treatment>
