# Supplementary material for: Osodendron gen. nov. (Leguminosae, Caesalpinioideae), a new genus of mimosoid legumes of tropical Africa
Source: PhytoKeys. 2022 Aug 22;205:453–70. doi: 10.3897/phytokeys.205.82821 (PMC9848988; doi:10.3897/phytokeys.205.82821)
Supplement: XML Treatment for Osodendron altissimum [file phytokeys.205.82821-treatment2.xml]

<!DOCTYPE tp:taxon-treatment
  PUBLIC "-//TaxonX//DTD Taxonomic Treatment Publishing DTD v0 20100105//EN" "tax-treatment-NSO.dtd">
<tp:taxon-treatment xmlns:tp="http://www.plazi.org/taxpub"><tp:treatment-meta><kwd-group><label>Taxon classification</label><kwd>
                <named-content content-type="kingdom">Plantae</named-content>
              </kwd><kwd>
                <named-content content-type="order">Fabales</named-content>
              </kwd><kwd>
                <named-content content-type="family">Fabaceae</named-content>
              </kwd></kwd-group><mixed-citation publication-type="journal"><person-group><name><surname>Koenen</surname><given-names>Erik J. M.</given-names></name></person-group><article-title><italic><tp:taxon-name><tp:taxon-name-part taxon-name-part-type="genus" reg="Osodendron">Osodendron</tp:taxon-name-part></tp:taxon-name></italic> gen. nov. (<tp:taxon-name><tp:taxon-name-part taxon-name-part-type="family">Leguminosae</tp:taxon-name-part></tp:taxon-name>, <tp:taxon-name><tp:taxon-name-part taxon-name-part-type="subfamily">Caesalpinioideae</tp:taxon-name-part></tp:taxon-name>), a new genus of mimosoid legumes of tropical Africa</article-title><source>PhytoKeys</source><day>22</day><month>08</month><year>2022</year><volume>205</volume><fpage>453</fpage><lpage>470</lpage><pub-id pub-id-type="doi">10.3897/phytokeys.205.82821</pub-id></mixed-citation></tp:treatment-meta><tp:nomenclature><label>1.</label><tp:taxon-name>
              <object-id xmlns:xlink="http://www.w3.org/1999/xlink" content-type="arpha" xlink:type="simple">BA26D0AF-4AC5-5303-B0FC-76FC0B9B17E7</object-id>
              <tp:taxon-name-part taxon-name-part-type="genus" reg="Osodendron">Osodendron</tp:taxon-name-part>
              <tp:taxon-name-part taxon-name-part-type="species" reg="altissimum">altissimum</tp:taxon-name-part>
              <object-id xmlns:xlink="http://www.w3.org/1999/xlink" content-type="ipni" xlink:type="simple">urn:lsid:ipni.org:names:77303837-1</object-id>
            </tp:taxon-name><tp:taxon-authority>(Hook. f.) E.J.M. Koenen</tp:taxon-authority><tp:taxon-status xmlns:xlink="http://www.w3.org/1999/xlink" xlink:type="simple">comb. nov.</tp:taxon-status><xref ref-type="fig" rid="F1">Figs 1A</xref><xref ref-type="fig" rid="F2">, 2</xref><tp:nomenclature-citation-list><tp:nomenclature-citation><tp:taxon-name>
                  <tp:taxon-name-part taxon-name-part-type="genus" reg="Pithecellobium">Pithecellobium</tp:taxon-name-part>
                  <tp:taxon-name-part taxon-name-part-type="species" reg="altissimum">altissimum</tp:taxon-name-part>
                </tp:taxon-name><comment>(Hook. f.) Oliv., Fl. Trop. Afr. [Oliver et al.] 2: 364. 1871.</comment></tp:nomenclature-citation><tp:nomenclature-citation><tp:taxon-name>
                  <tp:taxon-name-part taxon-name-part-type="genus" reg="Feuilleea">Feuilleea</tp:taxon-name-part>
                  <tp:taxon-name-part taxon-name-part-type="species" reg="altissima">altissima</tp:taxon-name-part>
                </tp:taxon-name><comment>(Hook. f.) Kuntze, Revis. Gen. Pl. 1: 187. 1891.</comment></tp:nomenclature-citation><tp:nomenclature-citation><tp:taxon-name>
                  <tp:taxon-name-part taxon-name-part-type="genus" reg="Pithecellobium">Pithecellobium</tp:taxon-name-part>
                  <tp:taxon-name-part taxon-name-part-type="species" reg="stuhlmannii">stuhlmannii</tp:taxon-name-part>
                </tp:taxon-name><comment>Taub., Pflanzenw. Ost-Afrikas C 193. 1895. Type material: Democratic Republic of Congo, Bataibo bei Duki, 850 m, <italic>Stuhlmann 2773</italic> (holotype: B†), neotype here designated: Democratic Republic of Congo, Irumu, <italic>Bequaert 4887</italic> (BR!).</comment></tp:nomenclature-citation><tp:nomenclature-citation><tp:taxon-name>
                  <tp:taxon-name-part taxon-name-part-type="genus" reg="Albizia">Albizia</tp:taxon-name-part>
                  <tp:taxon-name-part taxon-name-part-type="species" reg="passargei">passargei</tp:taxon-name-part>
                </tp:taxon-name><comment>Harms, Bot. Jahrb. 26: 253. 1899. Type material: Cameroon, Ngaoundéré, <italic>Passarge 164</italic> (holotype: B†), neotype here designated: Cameroon, Bordure du Meng près des lacs de Boubala, <italic>Letouzey 2562</italic> (P [P03502143] digital image!).</comment></tp:nomenclature-citation><tp:nomenclature-citation><tp:taxon-name>
                  <tp:taxon-name-part taxon-name-part-type="genus" reg="Cathormion">Cathormion</tp:taxon-name-part>
                  <tp:taxon-name-part taxon-name-part-type="species" reg="altissimum">altissimum</tp:taxon-name-part>
                </tp:taxon-name><comment>(Hook. f.) Hutch. &amp; Dandy, Fl. W. Trop. Afr. [Hutchinson &amp; Dalziel] 1: 364. 1928; Hutchinson &amp; Dandy in Kew Bull. 1928 (10): 401. 1928.</comment></tp:nomenclature-citation><tp:nomenclature-citation><tp:taxon-name>
                  <tp:taxon-name-part taxon-name-part-type="genus" reg="Arthrosamanea">Arthrosamanea</tp:taxon-name-part>
                  <tp:taxon-name-part taxon-name-part-type="species" reg="altissima">altissima</tp:taxon-name-part>
                </tp:taxon-name><comment>(Hook. f.) G.C.C. Gilbert &amp; Boutique, Bull. Jard. Bot. État Bruxelles 22: 182. 1952.</comment></tp:nomenclature-citation><tp:nomenclature-citation><tp:taxon-name>
                  <tp:taxon-name-part taxon-name-part-type="genus" reg="Inga">Inga</tp:taxon-name-part>
                  <tp:taxon-name-part taxon-name-part-type="species" reg="altissima">altissima</tp:taxon-name-part>
                </tp:taxon-name><comment>(Hook.f.) Roberty, Bull. Inst. Franç. Afrique Noire, A. 16: 343. 1954.</comment></tp:nomenclature-citation></tp:nomenclature-citation-list></tp:nomenclature><tp:treatment-sec sec-type="Basionym" id="SECID0E1KAG"><title>Basionym.</title><p><italic><tp:taxon-name><tp:taxon-name-part taxon-name-part-type="genus" reg="Albizia">Albizia</tp:taxon-name-part><tp:taxon-name-part taxon-name-part-type="species" reg="altissima">altissima</tp:taxon-name-part></tp:taxon-name></italic> Hook. f. Niger Fl. [W. J. Hooker]. 332. 1849.</p></tp:treatment-sec><tp:treatment-sec sec-type="type material" id="SECID0ELLAG"><title>Type material.</title><p>Ghana, Cape Coast, 7/41, <italic>T. Vogel 18</italic> (lectotype here designated from amongst the syntypes: K!); Nigeria, Aboh, 8/41, <italic>T. Vogel 28</italic> (syntype: K!).</p><fig id="F2" position="float" orientation="portrait"><object-id xmlns:xlink="http://www.w3.org/1999/xlink" content-type="doi" xlink:type="simple">10.3897/phytokeys.205.82821.figure2</object-id><object-id xmlns:xlink="http://www.w3.org/1999/xlink" content-type="arpha" xlink:type="simple">4F2C3C01-3F31-5A8C-86C1-A0CCC0C31BD2</object-id><label>Figure 2.</label><caption><p><italic><tp:taxon-name><tp:taxon-name-part taxon-name-part-type="genus" reg="Osodendron">Osodendron</tp:taxon-name-part><tp:taxon-name-part taxon-name-part-type="species" reg="altissimum">altissimum</tp:taxon-name-part></tp:taxon-name></italic><bold>A</bold> distribution of the two subspecies as per the legend, based on data from <ext-link xmlns:xlink="http://www.w3.org/1999/xlink" xlink:type="simple" ext-link-type="uri" xlink:href="http://Gbif.org">Gbif.org</ext-link> with the addition of occurrence records for <tp:taxon-name><tp:taxon-name-part taxon-name-part-type="genus" reg="Osodendron">O.</tp:taxon-name-part><tp:taxon-name-part taxon-name-part-type="species" reg="altissimum">altissimum</tp:taxon-name-part><tp:taxon-name-part taxon-name-part-type="infraspecific-rank">subsp.</tp:taxon-name-part><tp:taxon-name-part taxon-name-part-type="subspecies" reg="busiraensis">busiraensis</tp:taxon-name-part></tp:taxon-name> from specimens at BR <bold>B</bold> trunk on riverbank <bold>C</bold> bipinnate leaf <bold>D</bold> close-up of leaflets <bold>E</bold> close-up of rachis apex showing nectary <bold>F</bold> inflorescences <bold>G</bold> unripe pod <bold>H</bold> mature pod. Images: <bold>B, F, H</bold> William Hawthorne (FHO) <bold>C–E, G</bold> David Harris (E), from <ext-link xmlns:xlink="http://www.w3.org/1999/xlink" xlink:type="simple" ext-link-type="uri" xlink:href="http://www.africanplants.senckenberg.de">www.africanplants.senckenberg.de</ext-link>.</p></caption><graphic xmlns:xlink="http://www.w3.org/1999/xlink" xlink:href="phytokeys-205-453_article-82821__-g002.jpg" position="float" orientation="portrait" xlink:type="simple" id="oo_733586.jpg"><uri content-type="original_file" xlink:type="simple">https://binary.pensoft.net/fig/733586</uri></graphic></fig></tp:treatment-sec><tp:treatment-sec sec-type="description" id="SECID0E3NAG"><title>Description.</title><p><bold><italic>Tree</italic></bold> or rarely <bold><italic>shrub</italic></bold>, unarmed or sometimes with blunt spine-like projections on young twigs (W. Hawthorne, personal communication), 5–35 m tall, stem to 40 cm in diameter. Branches covered with many minute round lenticels 0.1–0.2 mm, twigs, stipules, bud scales, all leaf axes and peduncles brown pubescent, often densely so. Foliage consisting of bipinnate leaves with opposite to sub-opposite pinnae with closely-spaced, distinctly discolourous leaflets, slightly wider in the middle with the apical pair distinctly distally projected, in the basal pair often one or both leaflets reduced to paraphyllidia. The inflorescences consisting of sub-spherical capitula emerging in axillary fascicles, often aggregated into pseudoracemes emerging from the perulate resting buds, with the leaves not fully developing and caducous. <bold><italic>Stipules</italic></bold> deltoid to linear, 2–8 ×1.0–1.8 mm, caducous, perulae deltoid, 2–4 × 1.8–3 mm. <bold><italic>Leaves</italic></bold> with (3–)5–7(–8) pairs of pinnae, apical pairs usually slightly longer and the basal pair sometimes much shorter with fewer leaflets, petiole 1.3–2.5 cm, pulvinate, adaxially shallowly canaliculate and often laterally and abaxially grooved, with a circular to elliptic sessile cupular nectary ca. 0.8–2.1 mm in diameter located ca. mid-petiole, rachis (1.8–)4.5–11(–14.5) cm, adaxially shallowly canaliculate and often laterally and abaxially grooved, with 2–5 circular to elliptic sessile cupular nectaries between or just below the distal pairs of pinnae ca. 0.5 mm in diameter, pinna-rachises (2.4–)3.5–8(–10.2) cm, proximally pulvinate, laterally compressed, with elliptic to circular sessile cupular nectaries of 0.2–0.8 × 0.2–0.5 mm between the upper 1–4(–15) leaflet pairs, pinnae with (7–)13–20(–25) leaflet pairs, very often the abaxial leaflet of the lowermost pair reduced to a paraphyllidium, leaflets sessile, pulvinate, inequilaterally hastate or weakly sigmoid, with acute or sometimes obtuse apex or (in subsp. <tp:taxon-name><tp:taxon-name-part taxon-name-part-type="genus" reg="Osodendron"/><tp:taxon-name-part taxon-name-part-type="species" reg="altissimum"/><tp:taxon-name-part taxon-name-part-type="subspecies" reg="busiraensis">busiraensis</tp:taxon-name-part></tp:taxon-name>) weakly rhombic with oblique base and mostly obtuse apex or sometimes apiculate, (4–)7–14(–18) × (1.5–)3–4 mm, asymmetrically palmately-pinnate secondary venation with 7–10 veins starting from leaflet base next to the mid-rib and (7–)15–22 major and intercalary secondary veins laterally from the mid-rib, brochidodromous to craspedodromous, distinctly prominent on both surfaces when dry (or obscure on adaxial surface in subsp. <tp:taxon-name><tp:taxon-name-part taxon-name-part-type="genus" reg="Osodendron"/><tp:taxon-name-part taxon-name-part-type="species" reg="altissimum"/><tp:taxon-name-part taxon-name-part-type="subspecies" reg="busiraensis">busiraensis</tp:taxon-name-part></tp:taxon-name>), tertiary venation finely reticulate, hardly visible on adaxial surface. <bold><italic>Capitula</italic></bold> ca. 35–50-flowered, on peduncles 1.8–3.2 cm, dimorphic with 3–9 central flowers with broader base and longer staminal tubes, bracts lanceolate to lanceolate-spatulate, ca. 0.9–1.2 × 0.1–0.2 mm, ciliate in upper half, caducous. Peripheral flowers slenderly campanulate with pale green or greenish-white calyx and corolla, subsessile to shortly pedicellate, pedicel to ca. 0.5 mm, sparsely pubescent. Calyx 5-merous, 2–3.2 mm long, the deltoid lobes ca. 0.5 × 0.5 mm, ciliate at the apex and often also a few scattered short hairs on the outer surface of calyx tube and lobes, otherwise glabrous, corolla 5-merous, 5–7.5 mm long, glabrous, androecium of ca. 20–25 stamens, filaments white, ca. 12–17 mm long, fused into a tube at the base for ca. 2–3 mm, anthers yellow, basifixed, pollen aggregated into 32-celled flattened polyads. Pistil ca. 13–18 mm long, the ovary ca. 3 mm with a few scattered hairs on distal half and the funnel-shaped stigma extending ca. 1 mm beyond the anthers. Central flowers similar, but sessile, broadly campanulate and staminal tube ca. 5.5–8.5 mm long (i.e. the stamens are approximately the same length, but the fused tube is longer than in peripheral flowers), the tube exserted beyond the corolla. <bold><italic>Fruit</italic></bold> a spirally-curved, twisted or coiled lomentiform pod, usually articulate between the seeds, breaking up tardily after abscission in water or on the forest floor, often with arenchymous swollen mesocarp for flotation, (10–)18–29(–30) × (0.8–)1.1–1.7 × 0.2–0.6 cm, (3–)9–20(–23) seeded. Seeds plano-compressed, nearly round or slightly elliptic, ca. 5–7.5 × 4–6 × 1.5–2 mm, chestnut brown with a small 2.1–3.2 × 1–1.5 mm elliptic to obovate or oblong open pleurogram.</p></tp:treatment-sec><tp:treatment-sec sec-type="notes" id="SECID0EOPAG"><title>Notes.</title><p>A specimen seen at Kew, of <italic>Espírito Santo 1858</italic>, collected in Guinée-Bissau, is doubtfully placed in this species. This specimen is highly unusual in the number of pairs of pinnae (13) and leaflet pairs (14–35) and the leaflets appear relatively small and elongate (even though they appear not fully expanded), while having the typical asymmetrical hastate shape. Furthermore, the fruit is not clearly articulate and also differs in being only somewhat curved rather than twisted or coiled. <xref ref-type="bibr" rid="B6">Brenan and Brummitt (1965)</xref> also cited this material as being unusual and speculated that it may be a distinct taxon. I do not share this opinion as I do not think it is sufficiently morphologically distinct. It is perhaps more likely of hybrid origin with <italic><tp:taxon-name><tp:taxon-name-part taxon-name-part-type="genus" reg="Osodendron">O.</tp:taxon-name-part><tp:taxon-name-part taxon-name-part-type="species" reg="dinklagei">dinklagei</tp:taxon-name-part></tp:taxon-name></italic>, which occurs sympatrically, as the other parent. However, this unusual specimen resembles <italic><tp:taxon-name><tp:taxon-name-part taxon-name-part-type="genus" reg="Osodendron">O.</tp:taxon-name-part><tp:taxon-name-part taxon-name-part-type="species" reg="altissimum">altissimum</tp:taxon-name-part></tp:taxon-name></italic> much more closely than <italic><tp:taxon-name><tp:taxon-name-part taxon-name-part-type="genus" reg="Osodendron">O.</tp:taxon-name-part><tp:taxon-name-part taxon-name-part-type="species" reg="dinklagei">dinklagei</tp:taxon-name-part></tp:taxon-name></italic> and the number of pinnae and leaflets and dimensions of the leaflets clearly distinguish it from that species.</p><p>The holotype of <italic><tp:taxon-name><tp:taxon-name-part taxon-name-part-type="genus" reg="Pithecellobium">Pithecellobium</tp:taxon-name-part><tp:taxon-name-part taxon-name-part-type="species" reg="stuhlmannii">stuhlmannii</tp:taxon-name-part></tp:taxon-name></italic> was destroyed at B and no surviving isotypes are known. According to the Flora of East Tropical Africa (<xref ref-type="bibr" rid="B5">Brenan 1959</xref>), the original material was collected in the Democratic Republic of Congo, west of Lake Albert. The specimen of <italic>Bequaert 4887</italic> from BR is from the same region, includes leaves, flowers and immature fruit and matches the description in the protologue and is here selected as the neotype of <italic><tp:taxon-name><tp:taxon-name-part taxon-name-part-type="genus" reg="Pithecellobium">P.</tp:taxon-name-part><tp:taxon-name-part taxon-name-part-type="species" reg="stuhlmannii">stuhlmannii</tp:taxon-name-part></tp:taxon-name></italic>.</p><p>The holotype of <italic><tp:taxon-name><tp:taxon-name-part taxon-name-part-type="genus" reg="Albizia">Albizia</tp:taxon-name-part><tp:taxon-name-part taxon-name-part-type="species" reg="passargei">passargei</tp:taxon-name-part></tp:taxon-name></italic> was also destroyed at B, but <xref ref-type="bibr" rid="B24">Villiers (1989)</xref> placed the name in synonymy with <italic><tp:taxon-name><tp:taxon-name-part taxon-name-part-type="genus" reg="Cathormion">C.</tp:taxon-name-part><tp:taxon-name-part taxon-name-part-type="species" reg="altissimum">altissimum</tp:taxon-name-part></tp:taxon-name></italic>, based on the description in the protologue. A specimen of <italic>Letouzey 2562</italic> from P, comprising leaves and flowers, is here chosen as the neotype as it was collected in N Cameroon (ca. 150 km SW of the type locality) and matches the description in the protologue.</p></tp:treatment-sec><tp:treatment-sec><!--Section generated to contain objects referenced in tp:taxon-treatment.--><fig id="F1" position="float" orientation="portrait"><object-id xmlns:xlink="http://www.w3.org/1999/xlink" content-type="doi" xlink:type="simple">10.3897/phytokeys.205.82821.figure1</object-id><object-id xmlns:xlink="http://www.w3.org/1999/xlink" content-type="arpha" xlink:type="simple">D8C6895D-9D6C-5F72-BBFB-9049610FDC27</object-id><label>Figure 1.</label><caption><p>Confusing pods of <italic><tp:taxon-name><tp:taxon-name-part taxon-name-part-type="genus" reg="Cathormion">Cathormion</tp:taxon-name-part></tp:taxon-name></italic> s.l. <bold>A</bold> pods of <italic><tp:taxon-name><tp:taxon-name-part taxon-name-part-type="genus" reg="Osodendron">Osodendron</tp:taxon-name-part><tp:taxon-name-part taxon-name-part-type="species" reg="altissimum">altissimum</tp:taxon-name-part></tp:taxon-name></italic> that are very similar to <bold>B</bold> pods of the Australian species <italic><tp:taxon-name><tp:taxon-name-part taxon-name-part-type="genus" reg="Albizia">Albizia</tp:taxon-name-part><tp:taxon-name-part taxon-name-part-type="species" reg="moniliformis">moniliformis</tp:taxon-name-part></tp:taxon-name></italic> (DC.) F. Muell. (syn. <tp:taxon-name><tp:taxon-name-part taxon-name-part-type="genus" reg="Cathormion">Cathormion</tp:taxon-name-part><tp:taxon-name-part taxon-name-part-type="species" reg="umbellatum">umbellatum</tp:taxon-name-part><tp:taxon-name-part taxon-name-part-type="infraspecific-rank">subsp.</tp:taxon-name-part><tp:taxon-name-part taxon-name-part-type="subspecies" reg="moniliforme">moniliforme</tp:taxon-name-part></tp:taxon-name> (DC.) Brummit) <bold>C</bold> pods of <italic><tp:taxon-name><tp:taxon-name-part taxon-name-part-type="genus" reg="Osodendron">Osodendron</tp:taxon-name-part><tp:taxon-name-part taxon-name-part-type="species" reg="dinklagei">dinklagei</tp:taxon-name-part></tp:taxon-name></italic> and <bold>D</bold> pods of <italic><tp:taxon-name><tp:taxon-name-part taxon-name-part-type="genus" reg="Osodendron">Osodendron</tp:taxon-name-part><tp:taxon-name-part taxon-name-part-type="species" reg="leptophyllum">leptophyllum</tp:taxon-name-part></tp:taxon-name></italic> that were likened to those of <bold>E</bold><italic><tp:taxon-name><tp:taxon-name-part taxon-name-part-type="genus" reg="Samanea">Samanea</tp:taxon-name-part></tp:taxon-name></italic> (<italic><tp:taxon-name><tp:taxon-name-part taxon-name-part-type="genus" reg="Samanea">S.</tp:taxon-name-part><tp:taxon-name-part taxon-name-part-type="species" reg="saman">saman</tp:taxon-name-part></tp:taxon-name></italic> (Jacq.) Merr. is pictured here) and/or <italic><tp:taxon-name><tp:taxon-name-part taxon-name-part-type="genus" reg="Cathormion">Cathormion</tp:taxon-name-part></tp:taxon-name></italic><bold>F</bold> pods of <italic><tp:taxon-name><tp:taxon-name-part taxon-name-part-type="genus" reg="Hydrochorea">Hydrochorea</tp:taxon-name-part><tp:taxon-name-part taxon-name-part-type="species" reg="obliquifoliolata">obliquifoliolata</tp:taxon-name-part></tp:taxon-name></italic> (De Wild.) E.J.M. Koenen (syn. <italic><tp:taxon-name><tp:taxon-name-part taxon-name-part-type="genus" reg="Cathormion">Cathormion</tp:taxon-name-part><tp:taxon-name-part taxon-name-part-type="species" reg="obliquifoliolatum">obliquifoliolatum</tp:taxon-name-part></tp:taxon-name></italic>) that are superficially similar to those of <italic><tp:taxon-name><tp:taxon-name-part taxon-name-part-type="genus" reg="Osodendron">O.</tp:taxon-name-part><tp:taxon-name-part taxon-name-part-type="species" reg="leptophyllum">leptophyllum</tp:taxon-name-part></tp:taxon-name></italic> in particular; hence, this species having also been classified in a broadly circumscribed <italic><tp:taxon-name><tp:taxon-name-part taxon-name-part-type="genus" reg="Cathormion">Cathormion</tp:taxon-name-part></tp:taxon-name></italic> in the past, but note that the pods become disarticulated while still on the tree rather than tardily as in <italic><tp:taxon-name><tp:taxon-name-part taxon-name-part-type="genus" reg="Osodendron">Osodendron</tp:taxon-name-part></tp:taxon-name></italic> and <italic><tp:taxon-name><tp:taxon-name-part taxon-name-part-type="genus" reg="Albizia">Albizia</tp:taxon-name-part><tp:taxon-name-part taxon-name-part-type="species" reg="moniliformis">moniliformis</tp:taxon-name-part></tp:taxon-name></italic><bold>G</bold> and <bold>H</bold> pods of the closest relative of <italic><tp:taxon-name><tp:taxon-name-part taxon-name-part-type="genus" reg="Osodendron">Osodendron</tp:taxon-name-part></tp:taxon-name></italic>, the Neotropical genus <italic><tp:taxon-name><tp:taxon-name-part taxon-name-part-type="genus" reg="Robrichia">Robrichia</tp:taxon-name-part></tp:taxon-name></italic> (<italic><tp:taxon-name><tp:taxon-name-part taxon-name-part-type="genus" reg="Robrichia">R.</tp:taxon-name-part><tp:taxon-name-part taxon-name-part-type="species" reg="schomburgkii">schomburgkii</tp:taxon-name-part></tp:taxon-name></italic> is pictured here). Images: <bold>A</bold> Jos Stevens, voucher unknown <bold>B</bold> Russel Cumming, voucher unknown <bold>C</bold><italic>J. Alves Pereira 2664</italic> (MA) <bold>D</bold><italic>R. Gutzwiller 1865</italic> (P) <bold>E</bold><italic>J.F. Maxwell 91-300</italic> (L) <bold>F</bold><italic>B. Descoings 8278</italic> (MPU) <bold>G</bold> Cristoph Moning, voucher unknown <bold>H</bold> José Benito Quezada Bonilla, <italic>J.B. Quezada Bonilla 623</italic> (HULE, MO). <bold>A</bold> from <ext-link xmlns:xlink="http://www.w3.org/1999/xlink" xlink:type="simple" ext-link-type="uri" xlink:href="http://www.africanplants.senckenberg.de">www.africanplants.senckenberg.de</ext-link><bold>B–H</bold> from <ext-link xmlns:xlink="http://www.w3.org/1999/xlink" xlink:type="simple" ext-link-type="uri" xlink:href="http://www.gbif.org">www.gbif.org</ext-link><bold>B–G</bold> distributed under a Creative Commons BY-NC-SA 4.0 Licence <bold>H</bold> distributed under a Creative Commons BY-NC-SA 3.0 Licence.</p></caption><graphic xmlns:xlink="http://www.w3.org/1999/xlink" xlink:href="phytokeys-205-453_article-82821__-g001.jpg" position="float" orientation="portrait" xlink:type="simple" id="oo_733585.jpg"><uri content-type="original_file" xlink:type="simple">https://binary.pensoft.net/fig/733585</uri></graphic></fig></tp:treatment-sec><ref-list><ref id="B6"><mixed-citation xmlns:xlink="http://www.w3.org/1999/xlink" xlink:type="simple"><person-group><name name-style="western"><surname>Brenan</surname><given-names>JPM</given-names></name><name name-style="western"><surname>Brummitt</surname><given-names>RK</given-names></name></person-group> (<year>1965</year>) New and little-known species from the Flora Zambesiaca area: 19. <tp:taxon-name><tp:taxon-name-part taxon-name-part-type="family">Leguminosae</tp:taxon-name-part></tp:taxon-name>-<tp:taxon-name><tp:taxon-name-part taxon-name-part-type="subfamily">Mimosoideae</tp:taxon-name-part></tp:taxon-name>. Boletim da Sociedade Broteriana, serie 2, 39: 189–205.</mixed-citation></ref><ref id="B5"><mixed-citation xmlns:xlink="http://www.w3.org/1999/xlink" xlink:type="simple"><person-group><name name-style="western"><surname>Brenan</surname><given-names>JP</given-names></name></person-group> (<year>1959</year>) Flora of tropical East Africa. <tp:taxon-name><tp:taxon-name-part taxon-name-part-type="family">Leguminosae</tp:taxon-name-part></tp:taxon-name>: subfamily <tp:taxon-name><tp:taxon-name-part taxon-name-part-type="subfamily">Mimosoideae</tp:taxon-name-part></tp:taxon-name>. Royal Botanic Gardens, Kew.</mixed-citation></ref><ref id="B24"><mixed-citation xmlns:xlink="http://www.w3.org/1999/xlink" xlink:type="simple"><person-group><name name-style="western"><surname>Villiers</surname><given-names>JF</given-names></name></person-group> (<year>1989</year>) <tp:taxon-name><tp:taxon-name-part taxon-name-part-type="family">Leguminosae</tp:taxon-name-part></tp:taxon-name>-<tp:taxon-name><tp:taxon-name-part taxon-name-part-type="subfamily">Mimosoideae</tp:taxon-name-part></tp:taxon-name>. Flore du Gabon (31): 3–174.</mixed-citation></ref></ref-list></tp:taxon-treatment>
