# Supplementary material for: Osodendron gen. nov. (Leguminosae, Caesalpinioideae), a new genus of mimosoid legumes of tropical Africa
Source: PhytoKeys. 2022 Aug 22;205:453–70. doi: 10.3897/phytokeys.205.82821 (PMC9848988; doi:10.3897/phytokeys.205.82821)
Supplement: XML Treatment for Osodendron altissimum subsp. altissimum [file phytokeys.205.82821-treatment3.xml]

<!DOCTYPE tp:taxon-treatment
  PUBLIC "-//TaxonX//DTD Taxonomic Treatment Publishing DTD v0 20100105//EN" "tax-treatment-NSO.dtd">
<tp:taxon-treatment xmlns:tp="http://www.plazi.org/taxpub"><tp:treatment-meta><kwd-group><label>Taxon classification</label><kwd>
                <named-content content-type="kingdom">Plantae</named-content>
              </kwd><kwd>
                <named-content content-type="order">Fabales</named-content>
              </kwd><kwd>
                <named-content content-type="family">Fabaceae</named-content>
              </kwd></kwd-group><mixed-citation publication-type="journal"><person-group><name><surname>Koenen</surname><given-names>Erik J. M.</given-names></name></person-group><article-title><italic><tp:taxon-name><tp:taxon-name-part taxon-name-part-type="genus" reg="Osodendron">Osodendron</tp:taxon-name-part></tp:taxon-name></italic> gen. nov. (<tp:taxon-name><tp:taxon-name-part taxon-name-part-type="family">Leguminosae</tp:taxon-name-part></tp:taxon-name>, <tp:taxon-name><tp:taxon-name-part taxon-name-part-type="subfamily">Caesalpinioideae</tp:taxon-name-part></tp:taxon-name>), a new genus of mimosoid legumes of tropical Africa</article-title><source>PhytoKeys</source><day>22</day><month>08</month><year>2022</year><volume>205</volume><fpage>453</fpage><lpage>470</lpage><pub-id pub-id-type="doi">10.3897/phytokeys.205.82821</pub-id></mixed-citation></tp:treatment-meta><tp:nomenclature><label>1.1</label><tp:taxon-name>
              <object-id xmlns:xlink="http://www.w3.org/1999/xlink" content-type="arpha" xlink:type="simple">9FF091AF-2B4D-5B43-954E-3ACE0CEA1992</object-id>
              <tp:taxon-name-part taxon-name-part-type="genus" reg="Osodendron">Osodendron</tp:taxon-name-part>
              <tp:taxon-name-part taxon-name-part-type="species" reg="altissimum">altissimum</tp:taxon-name-part>
              <tp:taxon-name-part taxon-name-part-type="infraspecific-rank">subsp.</tp:taxon-name-part>
              <tp:taxon-name-part taxon-name-part-type="subspecies" reg="altissimum">altissimum</tp:taxon-name-part>
            </tp:taxon-name></tp:nomenclature><tp:treatment-sec sec-type="distribution" id="SECID0EVWAG"><title>Distribution.</title><p>Widespread across Upper and Lower Guinea and Congolia, from Guinea-Bissau in the west to the Democratic Republic of Congo in the east and Angola in the south (Fig. <xref ref-type="fig" rid="F2">2A</xref>), also reported from Uganda and Zambia (<xref ref-type="bibr" rid="B5">Brenan 1959</xref>).</p></tp:treatment-sec><tp:treatment-sec sec-type="ecology" id="SECID0EDXAG"><title>Ecology.</title><p>Fresh-water swamp forest and along rivers in primary and secondary, evergreen or semi-deciduous rainforest.</p></tp:treatment-sec><tp:treatment-sec sec-type="Representative specimens studied" id="SECID0EIXAG"><title>Representative specimens studied.</title><p><bold>Guinée-Bissau</bold>: <italic>Espírito Santo 3810</italic> &amp; <italic>3832</italic> (frts., BR); <bold>Côte d’Ivoire</bold>: <italic>Oldeman 968</italic> (fls, BR); <bold>Cameroon</bold>: <italic>A.J.M. Leeuwenberg 8868</italic> (fr., BR), <italic>B. Sonké 5499</italic> (fr., BR); <bold>Gabon</bold>: <italic>N. Hallé 2119</italic> (fls, frts, BR); <bold>Democratic Republic of Congo</bold>: <italic>F. Seret 461</italic> (fls, BR);</p></tp:treatment-sec><tp:treatment-sec><!--Section generated to contain objects referenced in tp:taxon-treatment.--><fig id="F2" position="float" orientation="portrait"><object-id xmlns:xlink="http://www.w3.org/1999/xlink" content-type="doi" xlink:type="simple">10.3897/phytokeys.205.82821.figure2</object-id><object-id xmlns:xlink="http://www.w3.org/1999/xlink" content-type="arpha" xlink:type="simple">4F2C3C01-3F31-5A8C-86C1-A0CCC0C31BD2</object-id><label>Figure 2.</label><caption><p><italic><tp:taxon-name><tp:taxon-name-part taxon-name-part-type="genus" reg="Osodendron">Osodendron</tp:taxon-name-part><tp:taxon-name-part taxon-name-part-type="species" reg="altissimum">altissimum</tp:taxon-name-part></tp:taxon-name></italic><bold>A</bold> distribution of the two subspecies as per the legend, based on data from <ext-link xmlns:xlink="http://www.w3.org/1999/xlink" xlink:type="simple" ext-link-type="uri" xlink:href="http://Gbif.org">Gbif.org</ext-link> with the addition of occurrence records for <tp:taxon-name><tp:taxon-name-part taxon-name-part-type="genus" reg="Osodendron">O.</tp:taxon-name-part><tp:taxon-name-part taxon-name-part-type="species" reg="altissimum">altissimum</tp:taxon-name-part><tp:taxon-name-part taxon-name-part-type="infraspecific-rank">subsp.</tp:taxon-name-part><tp:taxon-name-part taxon-name-part-type="subspecies" reg="busiraensis">busiraensis</tp:taxon-name-part></tp:taxon-name> from specimens at BR <bold>B</bold> trunk on riverbank <bold>C</bold> bipinnate leaf <bold>D</bold> close-up of leaflets <bold>E</bold> close-up of rachis apex showing nectary <bold>F</bold> inflorescences <bold>G</bold> unripe pod <bold>H</bold> mature pod. Images: <bold>B, F, H</bold> William Hawthorne (FHO) <bold>C–E, G</bold> David Harris (E), from <ext-link xmlns:xlink="http://www.w3.org/1999/xlink" xlink:type="simple" ext-link-type="uri" xlink:href="http://www.africanplants.senckenberg.de">www.africanplants.senckenberg.de</ext-link>.</p></caption><graphic xmlns:xlink="http://www.w3.org/1999/xlink" xlink:href="phytokeys-205-453_article-82821__-g002.jpg" position="float" orientation="portrait" xlink:type="simple" id="oo_733586.jpg"><uri content-type="original_file" xlink:type="simple">https://binary.pensoft.net/fig/733586</uri></graphic></fig></tp:treatment-sec><ref-list><ref id="B5"><mixed-citation xmlns:xlink="http://www.w3.org/1999/xlink" xlink:type="simple"><person-group><name name-style="western"><surname>Brenan</surname><given-names>JP</given-names></name></person-group> (<year>1959</year>) Flora of tropical East Africa. <tp:taxon-name><tp:taxon-name-part taxon-name-part-type="family">Leguminosae</tp:taxon-name-part></tp:taxon-name>: subfamily <tp:taxon-name><tp:taxon-name-part taxon-name-part-type="subfamily">Mimosoideae</tp:taxon-name-part></tp:taxon-name>. Royal Botanic Gardens, Kew.</mixed-citation></ref></ref-list></tp:taxon-treatment>
