# Supplementary material for: Osodendron gen. nov. (Leguminosae, Caesalpinioideae), a new genus of mimosoid legumes of tropical Africa
Source: PhytoKeys. 2022 Aug 22;205:453–70. doi: 10.3897/phytokeys.205.82821 (PMC9848988; doi:10.3897/phytokeys.205.82821)
Supplement: XML Treatment for Osodendron altissimum subsp. busiraensis [file phytokeys.205.82821-treatment4.xml]

<!DOCTYPE tp:taxon-treatment
  PUBLIC "-//TaxonX//DTD Taxonomic Treatment Publishing DTD v0 20100105//EN" "tax-treatment-NSO.dtd">
<tp:taxon-treatment xmlns:tp="http://www.plazi.org/taxpub"><tp:treatment-meta><kwd-group><label>Taxon classification</label><kwd>
                <named-content content-type="kingdom">Plantae</named-content>
              </kwd><kwd>
                <named-content content-type="order">Fabales</named-content>
              </kwd><kwd>
                <named-content content-type="family">Fabaceae</named-content>
              </kwd></kwd-group><mixed-citation publication-type="journal"><person-group><name><surname>Koenen</surname><given-names>Erik J. M.</given-names></name></person-group><article-title><italic><tp:taxon-name><tp:taxon-name-part taxon-name-part-type="genus" reg="Osodendron">Osodendron</tp:taxon-name-part></tp:taxon-name></italic> gen. nov. (<tp:taxon-name><tp:taxon-name-part taxon-name-part-type="family">Leguminosae</tp:taxon-name-part></tp:taxon-name>, <tp:taxon-name><tp:taxon-name-part taxon-name-part-type="subfamily">Caesalpinioideae</tp:taxon-name-part></tp:taxon-name>), a new genus of mimosoid legumes of tropical Africa</article-title><source>PhytoKeys</source><day>22</day><month>08</month><year>2022</year><volume>205</volume><fpage>453</fpage><lpage>470</lpage><pub-id pub-id-type="doi">10.3897/phytokeys.205.82821</pub-id></mixed-citation></tp:treatment-meta><tp:nomenclature><label>1.2.</label><tp:taxon-name>
              <object-id xmlns:xlink="http://www.w3.org/1999/xlink" content-type="arpha" xlink:type="simple">A7DA518F-BF2B-555D-B635-58259082E9D1</object-id>
              <tp:taxon-name-part taxon-name-part-type="genus" reg="Osodendron">Osodendron</tp:taxon-name-part>
              <tp:taxon-name-part taxon-name-part-type="species" reg="altissimum">altissimum</tp:taxon-name-part>
              <tp:taxon-name-part taxon-name-part-type="infraspecific-rank">subsp.</tp:taxon-name-part>
              <tp:taxon-name-part taxon-name-part-type="subspecies" reg="busiraensis">busiraensis</tp:taxon-name-part>
              <object-id xmlns:xlink="http://www.w3.org/1999/xlink" content-type="ipni" xlink:type="simple">urn:lsid:ipni.org:names:77303839-1</object-id>
            </tp:taxon-name><tp:taxon-authority>(G.C.C. Gilbert &amp; Boutique) E.J.M. Koenen, stat. nov. et</tp:taxon-authority><tp:taxon-status xmlns:xlink="http://www.w3.org/1999/xlink" xlink:type="simple">comb. nov.</tp:taxon-status></tp:nomenclature><tp:treatment-sec sec-type="Basionym" id="SECID0EWZAG"><title>Basionym.</title><p><tp:taxon-name><tp:taxon-name-part taxon-name-part-type="genus" reg="Arthrosamanea">Arthrosamanea</tp:taxon-name-part><tp:taxon-name-part taxon-name-part-type="species" reg="altissima">altissima</tp:taxon-name-part><tp:taxon-name-part taxon-name-part-type="infraspecific-rank">var.</tp:taxon-name-part><tp:taxon-name-part taxon-name-part-type="variety" reg="busiraensis">busiraensis</tp:taxon-name-part></tp:taxon-name> G.C.C. Gilbert &amp; Boutique, Fl. Congo Belge 3: 183. 1952.</p></tp:treatment-sec><tp:treatment-sec sec-type="type material" id="SECID0EN1AG"><title>Type material.</title><p>Democratic Republic of Congo, Eala surroundings, Wangata-Watsiko, October 1943, <italic>Germain 1604</italic> (holotype: BR! [BR0000015846686], isotype: P [P00418269] digital image!).</p></tp:treatment-sec><tp:treatment-sec sec-type="notes" id="SECID0EV1AG"><title>Note.</title><p>This subspecies was originally described as an infraspecific variety. I have considered treating it as a distinct species, but after studying material held at BR, I concluded it cannot be reliably separated from the typical subspecies across its entire range. The material stands out in its combination of slightly different leaf shape and smaller pods, but material outside the Busira river catchment in the Democratic Republic of Congo, as well as in other parts of Africa, is rather variable in leaf shape and pod size. Given that both these differences are consistently present in most of the material from that region, i.e. the variation is geographically structured within this variable and widespread species, subspecies is more appropriate than varietal rank and I treat it here as such.</p></tp:treatment-sec><tp:treatment-sec sec-type="distribution" id="SECID0E11AG"><title>Distribution.</title><p>Local to the Busira river catchment in the western Democratic Republic of Congo (Fig. <xref ref-type="fig" rid="F2">2A</xref>).</p></tp:treatment-sec><tp:treatment-sec sec-type="ecology" id="SECID0EE2AG"><title>Ecology.</title><p>As the typical subspecies.</p></tp:treatment-sec><tp:treatment-sec sec-type="Representative specimens studied" id="SECID0EJ2AG"><title>Representative specimens studied.</title><p><bold>Democratic Republic of Congo</bold>: <italic>Boyekoli Ebale Congo Expedition 2010 104</italic> (fls, BR); <italic>J. Louis 2052</italic> (BR) &amp; <italic>13196</italic> (BR); <italic>Robyns 653</italic> (BR); <italic>Ghesquiere 2787</italic> (BR); <italic>G. Hulstaert 607</italic> (BR).</p></tp:treatment-sec><tp:treatment-sec><!--Section generated to contain objects referenced in tp:taxon-treatment.--><fig id="F2" position="float" orientation="portrait"><object-id xmlns:xlink="http://www.w3.org/1999/xlink" content-type="doi" xlink:type="simple">10.3897/phytokeys.205.82821.figure2</object-id><object-id xmlns:xlink="http://www.w3.org/1999/xlink" content-type="arpha" xlink:type="simple">4F2C3C01-3F31-5A8C-86C1-A0CCC0C31BD2</object-id><label>Figure 2.</label><caption><p><italic><tp:taxon-name><tp:taxon-name-part taxon-name-part-type="genus" reg="Osodendron">Osodendron</tp:taxon-name-part><tp:taxon-name-part taxon-name-part-type="species" reg="altissimum">altissimum</tp:taxon-name-part></tp:taxon-name></italic><bold>A</bold> distribution of the two subspecies as per the legend, based on data from <ext-link xmlns:xlink="http://www.w3.org/1999/xlink" xlink:type="simple" ext-link-type="uri" xlink:href="http://Gbif.org">Gbif.org</ext-link> with the addition of occurrence records for <tp:taxon-name><tp:taxon-name-part taxon-name-part-type="genus" reg="Osodendron">O.</tp:taxon-name-part><tp:taxon-name-part taxon-name-part-type="species" reg="altissimum">altissimum</tp:taxon-name-part><tp:taxon-name-part taxon-name-part-type="infraspecific-rank">subsp.</tp:taxon-name-part><tp:taxon-name-part taxon-name-part-type="subspecies" reg="busiraensis">busiraensis</tp:taxon-name-part></tp:taxon-name> from specimens at BR <bold>B</bold> trunk on riverbank <bold>C</bold> bipinnate leaf <bold>D</bold> close-up of leaflets <bold>E</bold> close-up of rachis apex showing nectary <bold>F</bold> inflorescences <bold>G</bold> unripe pod <bold>H</bold> mature pod. Images: <bold>B, F, H</bold> William Hawthorne (FHO) <bold>C–E, G</bold> David Harris (E), from <ext-link xmlns:xlink="http://www.w3.org/1999/xlink" xlink:type="simple" ext-link-type="uri" xlink:href="http://www.africanplants.senckenberg.de">www.africanplants.senckenberg.de</ext-link>.</p></caption><graphic xmlns:xlink="http://www.w3.org/1999/xlink" xlink:href="phytokeys-205-453_article-82821__-g002.jpg" position="float" orientation="portrait" xlink:type="simple" id="oo_733586.jpg"><uri content-type="original_file" xlink:type="simple">https://binary.pensoft.net/fig/733586</uri></graphic></fig></tp:treatment-sec></tp:taxon-treatment>
