# Supplementary material for: Osodendron gen. nov. (Leguminosae, Caesalpinioideae), a new genus of mimosoid legumes of tropical Africa
Source: PhytoKeys. 2022 Aug 22;205:453–70. doi: 10.3897/phytokeys.205.82821 (PMC9848988; doi:10.3897/phytokeys.205.82821)
Supplement: XML Treatment for Osodendron dinklagei [file phytokeys.205.82821-treatment5.xml]

<!DOCTYPE tp:taxon-treatment
  PUBLIC "-//TaxonX//DTD Taxonomic Treatment Publishing DTD v0 20100105//EN" "tax-treatment-NSO.dtd">
<tp:taxon-treatment xmlns:tp="http://www.plazi.org/taxpub"><tp:treatment-meta><kwd-group><label>Taxon classification</label><kwd>
                <named-content content-type="kingdom">Plantae</named-content>
              </kwd><kwd>
                <named-content content-type="order">Fabales</named-content>
              </kwd><kwd>
                <named-content content-type="family">Fabaceae</named-content>
              </kwd></kwd-group><mixed-citation publication-type="journal"><person-group><name><surname>Koenen</surname><given-names>Erik J. M.</given-names></name></person-group><article-title><italic><tp:taxon-name><tp:taxon-name-part taxon-name-part-type="genus" reg="Osodendron">Osodendron</tp:taxon-name-part></tp:taxon-name></italic> gen. nov. (<tp:taxon-name><tp:taxon-name-part taxon-name-part-type="family">Leguminosae</tp:taxon-name-part></tp:taxon-name>, <tp:taxon-name><tp:taxon-name-part taxon-name-part-type="subfamily">Caesalpinioideae</tp:taxon-name-part></tp:taxon-name>), a new genus of mimosoid legumes of tropical Africa</article-title><source>PhytoKeys</source><day>22</day><month>08</month><year>2022</year><volume>205</volume><fpage>453</fpage><lpage>470</lpage><pub-id pub-id-type="doi">10.3897/phytokeys.205.82821</pub-id></mixed-citation></tp:treatment-meta><tp:nomenclature><label>2.</label><tp:taxon-name>
              <object-id xmlns:xlink="http://www.w3.org/1999/xlink" content-type="arpha" xlink:type="simple">B1C0D13B-3EDF-5C32-9DED-71CDBDE5CB09</object-id>
              <tp:taxon-name-part taxon-name-part-type="genus" reg="Osodendron">Osodendron</tp:taxon-name-part>
              <tp:taxon-name-part taxon-name-part-type="species" reg="dinklagei">dinklagei</tp:taxon-name-part>
              <object-id xmlns:xlink="http://www.w3.org/1999/xlink" content-type="ipni" xlink:type="simple">urn:lsid:ipni.org:names:77303840-1</object-id>
            </tp:taxon-name><tp:taxon-authority>(Harms) E.J.M. Koenen</tp:taxon-authority><tp:taxon-status xmlns:xlink="http://www.w3.org/1999/xlink" xlink:type="simple">comb. nov.</tp:taxon-status><xref ref-type="fig" rid="F3">Fig. 3A–F</xref><tp:nomenclature-citation-list><tp:nomenclature-citation><tp:taxon-name>
                  <tp:taxon-name-part taxon-name-part-type="genus" reg="Albizia">Albizia</tp:taxon-name-part>
                  <tp:taxon-name-part taxon-name-part-type="species" reg="dinklagei">dinklagei</tp:taxon-name-part>
                </tp:taxon-name><comment>(Harms) Harms, Bot. Jahrb. Syst. 53(3–5): 455, in obs. 1915.</comment></tp:nomenclature-citation><tp:nomenclature-citation><tp:taxon-name>
                  <tp:taxon-name-part taxon-name-part-type="genus" reg="Pithecellobium">Pithecellobium</tp:taxon-name-part>
                  <tp:taxon-name-part taxon-name-part-type="species" reg="dinklagei">dinklagei</tp:taxon-name-part>
                </tp:taxon-name><comment>(Harms) Harms, Notizbl. Bot. Gart. Berlin-Dahlem 8: 145. 1922.</comment></tp:nomenclature-citation><tp:nomenclature-citation><tp:taxon-name>
                  <tp:taxon-name-part taxon-name-part-type="genus" reg="Cathormion">Cathormion</tp:taxon-name-part>
                  <tp:taxon-name-part taxon-name-part-type="species" reg="dinklagei">dinklagei</tp:taxon-name-part>
                </tp:taxon-name><comment>(Harms) Hutch. &amp; Dandy, Fl. W. Trop. Afr. [Hutchinson &amp; Dalziel] 1: 364. 1928; Hutchinson &amp; Dandy in Kew Bull. 401. 1928.</comment></tp:nomenclature-citation><tp:nomenclature-citation><tp:taxon-name>
                  <tp:taxon-name-part taxon-name-part-type="genus" reg="Samanea">Samanea</tp:taxon-name-part>
                  <tp:taxon-name-part taxon-name-part-type="species" reg="dinklagei">dinklagei</tp:taxon-name-part>
                </tp:taxon-name><comment>(Harms) Keay, Kew Bull. 8(4): 488. 1954.</comment></tp:nomenclature-citation></tp:nomenclature-citation-list></tp:nomenclature><tp:treatment-sec sec-type="Basionym" id="SECID0E35AG"><title>Basionym.</title><p><italic><tp:taxon-name><tp:taxon-name-part taxon-name-part-type="genus" reg="Mimosa">Mimosa</tp:taxon-name-part><tp:taxon-name-part taxon-name-part-type="species" reg="dinklagei">dinklagei</tp:taxon-name-part></tp:taxon-name></italic> Harms, Bot. Jahrb. Syst. 26(3–4): 253. 1899.</p></tp:treatment-sec><tp:treatment-sec sec-type="type material" id="SECID0EN6AG"><title>Type material.</title><p>Liberia, Grand Bassa, 21 May 1897, <italic>Dinklage 1827</italic> (holotype: B†, isotype: K! [K000044068]).</p><fig id="F3" position="float" orientation="portrait"><object-id xmlns:xlink="http://www.w3.org/1999/xlink" content-type="doi" xlink:type="simple">10.3897/phytokeys.205.82821.figure3</object-id><object-id xmlns:xlink="http://www.w3.org/1999/xlink" content-type="arpha" xlink:type="simple">A9E9885B-BE34-5300-97BD-F60BC786AF44</object-id><label>Figure 3.</label><caption><p><bold>A–F</bold><italic><tp:taxon-name><tp:taxon-name-part taxon-name-part-type="genus" reg="Osodendron">Osodendron</tp:taxon-name-part><tp:taxon-name-part taxon-name-part-type="species" reg="dinklagei">dinklagei</tp:taxon-name-part></tp:taxon-name></italic>: <bold>A</bold> trunk of adult specimen in terra firme forest <bold>B</bold> foliage <bold>C</bold> detail of pinnae <bold>D</bold> detail of resting bud and petiolar nectary <bold>E</bold> inflorescence <bold>F</bold> pods <bold>G</bold> distribution map of <italic><tp:taxon-name><tp:taxon-name-part taxon-name-part-type="genus" reg="Osodendron">O.</tp:taxon-name-part><tp:taxon-name-part taxon-name-part-type="species" reg="dinklagei">dinklagei</tp:taxon-name-part></tp:taxon-name></italic> and <italic><tp:taxon-name><tp:taxon-name-part taxon-name-part-type="genus" reg="Osodendron">O.</tp:taxon-name-part><tp:taxon-name-part taxon-name-part-type="species" reg="leptophyllum">leptophyllum</tp:taxon-name-part></tp:taxon-name></italic> as per the legend based on data from <ext-link xmlns:xlink="http://www.w3.org/1999/xlink" xlink:type="simple" ext-link-type="uri" xlink:href="http://Gbif.org">Gbif.org</ext-link><bold>H–K</bold><italic><tp:taxon-name><tp:taxon-name-part taxon-name-part-type="genus" reg="Osodendron">O.</tp:taxon-name-part><tp:taxon-name-part taxon-name-part-type="species" reg="leptophyllum">leptophyllum</tp:taxon-name-part></tp:taxon-name></italic>: <bold>H</bold> trunk <bold>I</bold> bipinnate leaf <bold>J</bold> close-up of leaflets <bold>K</bold> twig and pods. Images: <bold>A–D, F</bold> William Hawthorne (FHO) <bold>E</bold> Xander van der Burgt (K) <bold>H–J</bold> David Harris (E) <bold>K</bold> Paul Latham <bold>H–K</bold> from <ext-link xmlns:xlink="http://www.w3.org/1999/xlink" xlink:type="simple" ext-link-type="uri" xlink:href="http://www.africanplants.senckenberg.de">www.africanplants.senckenberg.de</ext-link>.</p></caption><graphic xmlns:xlink="http://www.w3.org/1999/xlink" xlink:href="phytokeys-205-453_article-82821__-g003.jpg" position="float" orientation="portrait" xlink:type="simple" id="oo_733587.jpg"><uri content-type="original_file" xlink:type="simple">https://binary.pensoft.net/fig/733587</uri></graphic></fig></tp:treatment-sec><tp:treatment-sec sec-type="description" id="SECID0E3CBG"><title>Description.</title><p><bold><italic>Tree</italic></bold>, up to 30 m tall, twigs with rows of lenticels and becoming shallowly grooved with age. Twigs, stipules, perulate resting buds, all leaf-axes and peduncles covered in a densely villose ferruginous indumentum. Foliage consisting of very finely divided bipinnately compound leaves, the tiny leaflets ciliate and somewhat discolourous. The inflorescences consisting of sub-spherical capitula emerging from axillary fascicles of coeval leaves, sometimes in compound ramiflorous pseudoracemes with the leaves not fully developing and caducous. <bold><italic>Stipules</italic></bold> narrowly deltoid or lanceolate to linear 3.5–4.3(–9) × ca. 1 mm, caducous leaving conspicuous glabrous scars, perulae deltoid, ca. 2 × 1.5 mm. <bold><italic>Leaves</italic></bold> with 10–34 pairs of pinnae, often with one or a few much reduced pinnae at the base, petiole 5–11 mm, pulvinate and adaxially flattened at the base, usually with a sessile or shortly stipitate cupular nectary 0.5–0.7 mm in diameter just below the lowermost pinna pair, rachis grooved and adaxially canaliculate although obscured by dense indumentum, with a 1–1.5 mm long deciduous mucro, 6.5–16(–21) cm, with 3–8(–11) interpinnal subsessile cupular nectaries apically, these sometimes button-shaped and on a 0.7 mm long stipe, pinnae obscurely pulvinate, with an adaxial ridge and a tiny 0.3–0.4 mm long mucro at the apex, 1.0–2.5(–4.5) cm, usually without nectaries, except on larger leaves (of juveniles or coppice shoots) with cupular nectaries between the upper 1–3 leaflet pairs, pinnae with (9–)27–40(–48) leaflet pairs, the abaxial leaflet of the lowermost pair usually reduced to a paraphyllidium, leaflets inequilaterally linear, sessile and pulvinate, with strongly oblique base and acute apex, 0.8–3 × 0.2–0.8 mm, venation obscure on the adaxial surface, palmately-pinnate brochidodromous, with three secondary veins emerging from the base next to the clearly stronger mid-rib on the adaxial side, 2–3 further secondary veins on each side and sparse reticulate tertiary venation. <bold><italic>Capitula</italic></bold> 1–3 per leaf axil, ca. 40–60-flowered, on peduncles 1.8–3.5(–4.1) cm, dimorphic with 1(–3) central flower(s) that are more robust and with a longer, exserted staminal tube. Peripheral flowers ca. 0.7 mm broad at the base, the basal ones on a pedicel of ca. 0.4–0.6 mm, the others sub-sessile to sessile closer to the apex. Calyx slenderly campanulate, green, 5-merous, 1.6–3.1 mm long, densely puberulous on outer surface, the deltoid lobes ca. 0.4 × 0.4 mm, corolla green, 4- or 5-merous, 3–5.5 mm long, pubescent, the lobes 1.8–2 mm long, stamens 10–14, filaments white, 14 mm long, basally fused into a tube ca. 3 mm long, anthers light yellow, basifixed, pollen released in 32-celled polyads, pistil ca. 18 mm long with a sessile ovary ca. 2.5 mm long, puberulent on upper half with white hairs, stigma shallowly funnel-shaped. Central flower(s) similar to peripheral flowers, but ca. 1.8 mm broad at the base, calyx 2.0–2.4 mm long, corolla ca. 4.5 mm long, staminal tube ca. 6 mm long (i.e. the stamens are approximately the same length, but fused for a greater part than in peripheral flowers). <bold><italic>Fruit</italic></bold> an indehiscent woody pod up to 13–18 × 2–2.2(–2.5) × 0.3–0.6 cm, straight or slightly curved and with uniformly thick valves, except for the distinctly thickened margins, not swollen over the seeds, 16–24 seeded when well-fertilised, seeds rounded elliptical, only slightly laterally compressed, greenish light brown, 6–7.5 × 4–5 × 3–3.5 mm when dry, with a hard testa and an elongate closed pleurogram 5–6 × 2–2.5 mm.</p></tp:treatment-sec><tp:treatment-sec sec-type="distribution" id="SECID0ETDBG"><title>Distribution.</title><p>Upper Guinea, from Guinea-Bissau to Ghana (Fig. <xref ref-type="fig" rid="F3">3G</xref>).</p></tp:treatment-sec><tp:treatment-sec sec-type="ecology" id="SECID0E4DBG"><title>Ecology.</title><p>Rainforest, gallery forest, wooded grassland, edges of mangrove swamp.</p></tp:treatment-sec><tp:treatment-sec sec-type="material" id="SECID0ECEBG"><title>Representative specimens examined.</title><p><bold>Guinée-Bissau</bold>: <italic>Espírito Santo 1747</italic> (K) &amp; <italic>1864</italic> (K) &amp; <italic>1871</italic> (K) &amp; <italic>2697</italic> (K). <bold>Sierra Leone</bold>: <italic>X. van der Burgt 1994</italic> (K).</p></tp:treatment-sec></tp:taxon-treatment>
